# Supplementary material for: Nanoemulsion encapsulation enhanced the anti-tumor potency of pomegranate polysaccharides by suppressing oxidative stress, inflammation, and tumor metastasis induced by 1,2-dimethylhydrazine in rats
Source: Med Oncol. 2025 Nov 27;43(1):25. doi: 10.1007/s12032-025-03123-3 (PMC12660450; doi:10.1007/s12032-025-03123-3)
Supplement: Supplementary file 1 — Supplementary Material 1 [file 12032_2025_3123_MOESM1_ESM.xlsx]

## Sheet: Table 2
Groups	Body weight change (g)	Growth rate
Control	21	1.31
	52	3.25
	60	3.75
	85	5.31
	50	3.7
	52	3.7
DMH	30	1.87
	30	1.87
	20	1.25
	20	1.25
	10	0.62
	10	1
DMH+PGPs	63	3.9
	57	3.56
	32	2
	23	1.43
	37	1.32
	57	3.5
DMH+NE	40	2.5
	35	2.18
	20	1.25
	23	1.43
	10	0.62
	20	0.62
DMH+PGPs-NE	30	1.87
	39	2.43
	45	2.81
	40	2.5
	50	3.12
	50	3.12

## Sheet: Table 3
Groups	Total MPLs	NO OF Rats bearing tumor	total no. of rats
Control	0	0	8
DMH	24	7	8
	25
	26
	23
	28
	23
DMH+PGPs	20	4	8
	18
	10
	9
	0
	0
DMH+NE	25	5	8
	23
	16
	20
	15
	0
DMH+PGPs-NE	3	2	8
	7
	0
	0
	0
	0

## Sheet: Table 4
Groups	Tumor weight
Control	0
DMH	1.5
	1
	1.1
	1.2
	1.2
	1
DMH+PGPs	0.79
	0.8
	0.65
	0
	0
	0
DMH+NE	1.3
	1.2
	1.4
	0
	0
	0
DMH+PGPs-NE	0.5
	0.9
	0.8
	0
	0
	0.64

## Sheet: Table 5
1 crypt					2Crypt						more 3 Crypt					Total
DMH	DMH+PGPs	DMH+NE	DMH+PGPs-NE		DMH	DMH+PGPs	DMH+NE	DMH+PGPs-NE			DMH	DMH+PGPs	DMH+NE	DMH+PGPs-NE		DMH	DMH+PGPs	DMH+NE	DMH+PGPs-NE
2	1	2	0		3	2	4	1			7	2	5	1		12	5	11	2
4	2	4	1		5	1	5	1			9	2	6	2		18	5	15	4
5	1	3	2		6	0	3	1			5	2	8	0		16	3	14	3
5	1	1	1		8	0	2	1			9	2	7	2		22	3	10	4
4	1.25	2.5	1		5.5	0.75	3.5	1			7.5	2	6.5	1.25		17	4	12.5	3.25

## Sheet: Table 6
Groups	IL-6	MMP-9
Control	8	306.94
	8.97	300
	9	310
	10	306
	9.89	307
	8.97	300
DMH	38.26	459
	38	460
	37.5	459.57
	36.9	470
	38.5	469.57
	39	450
DMH+PGPs	22.42	247.14
	22	245
	21.5	230
	22.42	250
	21	256
	20	255
DMH+NE	36	197
	34.08	177
	37	190
	35.5	188
	35	197
	34	180
DMH+PGPs-NE	12.7	400
	13	440
	12.5	430
	13	420
	12	450
	12.7	479

## Sheet: Table 7
Groups	ALT	AST	GGT	ALP	LDH	Total protein	Albumin
Control	56.2	50.88	3.47	122.8	31.7	5.9	3.11
	65.51	57.14	1.73	144.47	28.33	6.2	4.1
	62.33	50	1.16	120.24	32.82	6.4	3.27
	65.27	60.16	1.57	135.7	30.95	6.9	3.15
	62.33	57.14	1.98	130.8	32.82	6.8	3.47
	65.27	60.4	1.98	130.8	30.95	7.3	3.42
DMH	93.65	89.21	6.94	163.75	64.76	4.2	2.26
	87.37	82.78	6.94	181.22	40.47	3.9	2.25
	87.37	93.02	13.89	218.72	52.61	4	2.25
	97.37	86.38	9.8	218.72	44.52	4.1	2.3
	98.06	93.73	11.47	187.9	32.38	4.5	2.2
	94.11	89.02	10.53	187.9	48.57	4	2.24
DMH+PGPs	68.06	63.02	2.89	134.55	40.47	6.2	3.29
	60.86	55.64	2	95.04	40.47	8.3	4.21
	66.74	70.64	5.44	95.04	28.33	7	4.1
	71.32	55.64	3.44	155.45	20.14	6.9	3.86
	66	70.64	3.44	128.35	40.47	6.9	3.29
	68	55.64	4.63	128.35	32.35	7.3	4.21
DMH+NE	93.65	87.54	6.94	181.22	40.88	5.2	2.66
	89.69	85.4	8.55	177.21	48.57	5	2.58
	89.93	85.4	12.73	179.22	48.57	4.9	2.62
	87.37	88.97	9.41	168.05	44.73	4	2.4
	90.16	88.97	12.73	179.22	44.73	4.1	2.62
	90.16	86.83	9.41	168.05	40.88	4.5	2.3
DMH+PGPs-NE	64.58	59.45	4.08	77.58	24.28	6.2	3.24
	61.32	59.45	3.15	68.99	16.19	5.9	4.08
	62.02	85.17	4.35	66.25	16.19	6.8	4.1
	60.16	54.92	3.15	109.36	18.89	7.8	3.43
	62.02	66.51	4.35	135.12	24.28	8	3.71
	60.16	66.51	3.86	91.46	16.19	5.6	3.71

## Sheet: Table 8
Groups	Colonic MDA	Colonic GSH	Colonic SOD	Colonic CAT
Control	2.3	5.89	3647.4	711.92
	1.8	8.59	3720	622.9
	2.05	6	3700	622.8
	2	5.9	3650	710
	2.3	8.6	3640	712
	2.05	8.6	3700	600
DMH	3.25	2.14	2335	140.9
	4.01	2.17	1900	125.17
	3.63	1.17	2300	141
	4	2.2	1990	125
	3.3	2	2300	141
	3.63	1.5	1900	145
DMH+PGPs	2.5	4.39	4153.3	642.26
	2.25	3.69	3607.75	654.86
	2.38	4.4	4160	622.5
	2.4	4.46	4100	620
	2.2	3.7	3600	650
	2.25	3.69	3607	655
DMH+NE	3.54	2.46	1917	154.79
	4.5	2.41	2063	151.27
	4.02	2.68	2070	140.35
	3.9	2.5	1920	155
	4	2.41	1900	150
	3.6	2.7	2060	151
DMH+PGPs-NE	2.37	5.23	4402	554.79
	1.81	5.47	4669	635.17
	2.09	5.5	4400	555
	2	5.3	4670	554.8
	2.1	5.2	4400	635
	2.4	5	4669	635.2

## Sheet: Table 9
Groups	Hepatic MDA	Hepatic GSH	Hepatic SOD	Hepatic CAT
Control	2.66	12.31	3920	886.11
	2.46	10.68	3895	660.21
	2.25	10.7	3955.03	663
	2.25	12	4050.1	680
	2.5	12.3	3955.03	722.33
	2.7	9.98	3920	680
DMH	5.85	1.66	2862	164.98
	4.81	2.41	1808	85.36
	5.33	2.41	1808	100
	5.33	1.38	2335	165
	4.81	1.14	2335	86
	5.85	1.1	1800	85.5
DMH+PGPs	3	5.23	3205.9	671.18
	2.44	4.47	4209.6	647.12
	2.25	4.5	3707.75	644.55
	2.56	4.14	3700	654.28
	2.25	5.25	4200	654.3
	2.56	5	3200	644.6
DMH+NE	4.67	1.85	1524.4	170.45
	4.8	1.67	2700	131.81
	4.6	1.57	2134	120.81
	4.69	1.7	2200	141.02
	4.6	1.9	2150	141
	4.69	2	2134	121
DMH+PGPs-NE	3.06	10.7	4414	656.14
	3.06	9.71	3780.7	658.12
	2.25	11	4097.35	657.13
	2.66	10	4100	660
	2.25	9.71	4400	658
	2.66	10.7	3790	657

## Sheet: Fig.4
Groups	30 min	one hour	two hour	eight hour	12 h	24 h
PGPs	15.06	17.5	57.5	74.3	92.16	98.89
	13.1	18.75	37.6	79.45	99.97	100.6
PGPs-NE	10.33	15.83	21.2	59.9	78.61	108.27
	11.56	12.5	25.74	65.05	65.5	83.69

## Sheet: Fig.5
Groups	pH
Control	8.4
	8.3
	8.2
	8.1
	8
	8.2
DMH	8.4
	9.2
	8.6
	9.4
	9.3
	8.5
DMH+PGPs	8.4
	8.3
	8
	7.9
	8.1
	8.3
DMH+NE	8.4
	9.2
	8.6
	8.3
	8.63
	9
DMH+PGPs-NE	8.2
	8.4
	8.3
	8
	8.1
	8

[truncated: 4 more sheets: Fig.8, Fig.9, Fig.10, Fig.11]
